# Supplementary material for: Engineering dosimetric excellence in total body irradiation: Tomotherapy‐driven protocols for precision and reproducibility
Source: Precis Radiat Oncol. 2026 Jan 19;10(1):88–101. doi: 10.1002/pro6.70049 (PMC13097694; doi:10.1002/pro6.70049)
Supplement: Supplementary file 1 — Supporting Information [file PRO6-10-88-s001.xlsx]

## Sheet: Clinical Data
Sr No	Dose	Fraction	Dose/#	Brain Boost	DIAGNOSIS	Sex (0-Male, 1-Female)
1	4	2	2	NO	CML	0
2	2	1	2	NO	CML	0
3	2	1	2	NO	ALL	1
4	4	2	2	NO	AML	0
5	8	8	1	NO	ALL	0
6	8	8	1	NO	CLL	1
7	2	1	2	NO	AML	0
8	2	1	2	NO	ALL	0
9	2	1	2	NO	ALL	1
10	2	1	2	NO	ALL	0
11	2	1	2	NO	ALL	0
12	4	2	2	NO	ALL	0
13	2	1	2	NO	MYELODYSPLASTIC SYNDROME	1
14	8	8	1	YES	CML	1
15	2	1	2	NO	ALL	0
16	8	8	1	NO	ALL	0
17	2	1	2	NO	CML	0
18	2	1	2	NO	ALL	0
19	2	1	2	NO	AML	0
20	8	8	1	NO	ALL	0
21	8	8	1	YES	ALL	0
22	2	1	2	NO	AML	1
23	2	1	2	NO	CML	0
24	2	1	2	NO	ALL	0
25	2	1	2	NO	ALL	0
26	4	2	2	NO	AML	0
27	4	2	2	NO	AML	1
28	8	8	1	YES	ALL	0
29	8	8	1	YES	ALL	1
30	8	8	1	YES	ALL	1
31	12	6	2	YES	ALL	0
32	2	1	2	NO	AML	1
33	2	1	2	NO	B-ACUTE LYMPHOBLASTIC LEUKEMIA	1
34	2	1	2	NO	TLL	0
35	2	1	2	NO	AML	0
36	8	8	1	YES	CML	1
37	2	1	2	NO	ALL	1
38	2	1	2	NO	AML	1
39	4	2	2	NO	B-ACUTE LYMPHOBLASTIC LEUKEMIA	0
40	2	1	2	NO	AML	0
41	4	2	2	NO	B-ACUTE LYMPHOBLASTIC LEUKEMIA	1
42	2	1	2	NO	AML	0
43	2	1	2	NO	CML	0
44	4	2	2	NO	B- CELL LYMPHOMA	0
45	2	1	2	NO	AML	0
46	4	2	2	NO	B-ACUTE LYMPHOBLASTIC LEUKEMIA	0
47	12	6	2	YES	ALL	0
48	12	6	2	NO	ALL	0
49	2	1	2	NO	AML	0
50	4	2	2	NO	AML	0
51	4	2	2	NO	AML	0
52	4	2	2	NO	AML	1
53	8	8	1	YES	ALL	1
54	8	8	1	NO	ALL	1
55	8	8	1	NO	ALL	0
56	8	8	1	NO	ALL	0
57	2	1	2	NO	AML	1
58	2	1	2	NO	AML	1
59	8	8	1	NO	ALL	0
60	12	6	2	NO	ALL	1
61	2	1	2	NO	AML	0
62	8	8	1	NO	ALL	1
63	8	8	1	YES	ALL	0
64	2	2	1	NO	ALL	1
65	2	2	1	NO	AML	0
66	8	8	1	YES	ALL	0
67	2	1	2	NO	B-ACUTE LYMPHOBLASTIC LEUKEMIA	0
68	2	1	2	NO	AML	1
69	8	8	1	NO	ALL	0
70	8	8	1	NO	ALL	0
71	4	2	2	NO	ALL	0
72	8	8	1	NO	ALL	1
73	4	2	2	NO	B-ACUTE LYMPHOBLASTIC LEUKEMIA	0
74	8	8	1	NO	ALL	0
75	2	1	2	NO	B-ACUTE LYMPHOBLASTIC LEUKEMIA	1
76	4	2	2	NO	ALL	1
77	4	2	2	NO	AML	0
78	2	1	2	NO	B-ACUTE LYMPHOBLASTIC LEUKEMIA	0
79	4	2	2	NO	B-ACUTE LYMPHOBLASTIC LEUKEMIA	0
80	2	1	2	NO	ALL	0
81	8	8	1	YES	TLL	0
82	2	2	1	NO	TLL	1
83	8	8	1	YES	B-ACUTE LYMPHOBLASTIC LEUKEMIA	1
84	8	8	1	NO	ALL	0
85	4	2	2	NO	ALL	0
86	8	8	1	YES	B-ACUTE LYMPHOBLASTIC LEUKEMIA	0
87	2	1	2	NO	AML	0
88	8	8	1	NO	B-ACUTE LYMPHOBLASTIC LEUKEMIA	0
89	8	8	1	YES	B-ACUTE LYMPHOBLASTIC LEUKEMIA	0
90	8	8	1	YES	B-ACUTE LYMPHOBLASTIC LEUKEMIA	1
91	4	2	2	NO	B-ACUTE LYMPHOBLASTIC LEUKEMIA	0
92	8	8	1	NO	B-ACUTE LYMPHOBLASTIC LEUKEMIA	0
93	8	8	1	YES	ALL	0
94	2	1	2	NO	AML	0
95	2	1	2	NO	B-ACUTE LYMPHOBLASTIC LEUKEMIA	0
96	8	8	1	YES	ALL	1
97	2	1	2	NO	ALL	0
98	2	1	2	NO	AML	0
99	4	2	2	NO	CML	0
100	2	1	2	NO	AML	0
101	2	1	2	NO	AML	0
102	8	8	1	YES	B-ACUTE LYMPHOBLASTIC LEUKEMIA	0
103	2	1	2	NO	AML	1
104	2	1	2	NO	AML	0
105	2	1	2	NO	AML	0
106	12	6	2	NO	ALL	0
107	2	1	2	NO	ALL	0
108	8	8	1	YES	ALL	0
109	2	1	2	NO	CML	0
110	2	1	2	NO	AML	1
111	8	8	1	YES	CML	1
112	2	1	2	NO	AML	0
113	2	1	2	NO	AML	0
114	2	1	2	NO	B-ACUTE LYMPHOBLASTIC LEUKEMIA	0
115	2	1	2	NO	B-ACUTE LYMPHOBLASTIC LEUKEMIA	1
116	2	1	2	NO	B-ACUTE LYMPHOBLASTIC LEUKEMIA	0
117	4	2	2	NO	B-ACUTE LYMPHOBLASTIC LEUKEMIA	0
118	2	1	2	NO	AML	1
119	2	1	2	NO	B-ACUTE LYMPHOBLASTIC LEUKEMIA	0
120	4	2	2	NO	B-ACUTE LYMPHOBLASTIC LEUKEMIA	0
121	8	8	1	YES	B-ACUTE LYMPHOBLASTIC LEUKEMIA	1
122	2	1	2	NO	MYELODYSPLASTIC SYNDROME	0
123	2	1	2	NO	MYELODYSPLASTIC SYNDROME	0
124	2	1	2	NO	FANCONI ANEMIA	0
125	2	1	2	NO	AML	0
126	8	8	1	YES	B-ACUTE LYMPHOBLASTIC LEUKEMIA	1
127	8	8	1	YES	B-ACUTE LYMPHOBLASTIC LEUKEMIA	1
128	2	1	2	NO	PANCYTOPENIA	0

## Sheet: Gamma Matching
	Gamma Matching Results
Patients	Brain	Thorax	Abdomen	Pelvis	Junction Region	Leg
1	98.167	96.11	94.7382	94.8129	94	97.2203
2	97.395	94.8	96.1151	95.3195	95	96.8154
3	98.464	95.17	96.0504	97.6398	94.7	96.164
4	98.863	94.99	95.5819	95.9523	95.3	97.3741
5	98.596	97.73	94.3984	94.905	95.2	96.3623
6	97.404	96.32	94.9504	95.5762	95.6	97.3287
7	98.215	96.53	95.1715	95.6882	95.7	96.9185
8	97.508	96.67	96.4599	95.0104	93.2	96.0336
9	98.722	96.35	94.1523	95.5652	95.7	96.9335
10	98.777	96.48	96.4115	95.5168	95.3	96.3096
11	97.748	94.94	95.2489	96.9541	94.7	97.0678
12	97.331	95.34	94.9917	95.0357	93.1	96.7447
13	97.429	95.65	96.2171	95.2084	95.9	97.1959
14	97.947	94.78	94.5059	95.1965	94.6	96.7992
15	97.907	96.75	94.1477	94.6068	93.9	96.0463
16	97.994	97.61	94.4152	95.9917	94.8	96.563
17	98.131	95.22	95.7426	97.4034	95.3	97.2307
18	97.422	95.28	95.7296	96.6148	95.7	97.2793
19	98.364	96.61	95.8485	94.8839	95.3	97.2615
20	98.734	96.12	96.1362	95.7262	94.3	97.2458
21	98.763	96.93	94.8807	94.613	93.8	97.2269
22	97.623	97.78	96.4811	95.1306	94.8	97.4935
23	97.555	95.31	96.1878	95.4689	94.8	96.7148
24	97.665	96.8	95.7776	97.4989	95	97.0628
25	97.025	95.89	95.468	97.4097	95.5	97.4328
26	97.797	95.35	96.3362	96.8572	93.3	96.0232
27	98.752	94.87	95.0883	96.2578	93.4	96.8562
28	98.494	95.39	94.6978	97.3136	93.3	96.4675
29	98.176	95.25	95.5128	95.1065	93.2	96.7881
30	97.132	96.74	96.1872	96.1641	93.9	97.4184
31	97.607	96.01	96.3997	96.2209	93.3	97.175
32	97.304	95.99	96.5132	97.1777	94	97.2393
33	98.375	97.25	96.5946	97.4516	94.9	97.05
34	97.205	95.38	94.3627	95.021	95.1	97.284
35	97.208	96.12	95.9804	96.3512	94.9	96.7491
36	97.139	94.85	95.9809	95.9605	94.1	97.2971
37	97.43	94.78	94.6057	96.0898	93	96.8488
38	98.276	96.93	94.3661	97.2511	93.5	96.2298
39	97.047	95.9	95.5826	95.1568	95	96.1407
40	97.367	95.67	95.47	97.6394	93.4	96.3324
41	97.339	96.98	95.5462	95.247	94.5	97.4004
42	97.75	96.36	95.1159	95.4758	93.8	97.4267
43	97.429	97.68	95.7956	97.4735	95.9	96.2521
44	98.802	97.54	96.0016	94.7098	93.8	97.1572
45	97.711	97.66	95.6416	96.2279	93.2	97.1998
46	98.701	96.03	96.3264	95.1055	93.2	97.1739
47	97.789	97.56	94.763	97.1962	93.9	96.3477
48	97.656	94.89	96.5818	96.7736	93.9	96.8549
49	97.538	97.17	94.2324	95.7657	94.2	97.0674
50	98.144	94.77	94.8756	96.2739	94	96.42
51	97.015	96.68	94.1883	97.4458	94.4	96.677
52	98.396	97.53	94.1282	95.2176	96	96.5024
53	98.146	95.17	95.4739	94.9202	93.3	96.1137
54	97.183	96.51	94.1066	94.7094	95.6	97.4025
55	97.482	95.9	95.9004	96.6512	93.7	96.6711
56	98.714	94.81	96.2616	96.7489	94.7	96.7607
57	97.722	97.01	96.5969	95.1635	95.6	96.4268
58	97.903	96.73	96.2783	95.9612	93.9	97.4454
59	97.827	96.06	96.5896	95.9516	96	96.0805
60	98.819	95.87	95.0092	96.3343	95.8	97.2624
61	98.35	97.5	94.9239	95.2526	93.6	97.3327
62	97.417	94.87	94.9017	94.8068	94	97.2184
63	97.363	95.37	94.4399	96.7343	93.6	97.3685
64	97.278	96.84	94.9521	94.9225	95.1	96.0738
65	97.604	96.31	95.6471	95.0296	94.5	97.1458
66	98.335	96.49	94.2077	94.561	94.7	96.655
67	97.942	95.86	95.0076	95.6541	94	97.2822
68	97.52	96.21	95.7414	94.9222	93.7	96.2261
69	98.436	97.13	96.1941	95.5935	96	96.9978
70	98.753	96.85	95.5158	96.0518	94.3	96.4708
71	97.801	96.51	96.4222	97.1007	93.2	97.1854
72	97.089	94.8	96.4319	97.3267	95	96.0444
73	98.646	97.71	95.4103	96.9104	95.9	96.6111
74	98.529	95.5	95.9815	96.1286	95.3	97.1242
75	98.495	95.47	96.4647	95.3037	94.1	96.1091
76	97.48	95.86	94.5954	96.3264	95.9	97.035
77	97.151	97.59	95.9489	97.6133	94.4	97.0825
78	97.699	95.92	95.5619	94.8358	95.1	96.3931
79	97.752	96.18	96.1347	94.5459	94.8	96.82
80	98.695	96.23	96.2006	97.2063	95.3	96.6825
81	98.033	95.6	96.1689	95.9145	93.5	96.6637
82	97.449	96.12	95.1976	95.5968	95.4	96.1007
83	98.11	96.06	96.1751	96.9042	93.3	96.2057
84	98.373	97.75	94.9389	97.5521	94.7	96.9209
85	97.616	96.71	96.1299	96.3545	95	96.0911
86	98.785	97.52	95.335	95.4057	94	97.1624
87	97.38	95.22	95.2127	95.2432	94.4	96.8138
88	98.536	97.76	95.3477	95.3047	93.2	96.173
89	98.214	95.14	94.95	97.2217	93.1	97.4427
90	98.095	96.12	94.5849	95.2487	95.6	96.074
91	97.774	97.06	94.4806	95.8657	95.1	97.092
92	98.056	95.36	96.5865	95.4477	94.2	96.9624
93	98.681	95.01	94.6144	94.5056	94.6	96.7015
94	98.386	94.93	94.3864	95.6195	94.8	96.1817
95	98.618	97.17	95.1204	95.6108	95.6	97.2014
96	98.687	97.41	94.1797	96.2096	93.2	96.4531
97	98.61	95.04	94.5429	94.775	95.6	96.7161
98	97.246	96.28	94.5789	96.7744	93.6	96.9068
99	98.401	95.61	96.3505	96.4927	95.6	96.1614
100	98.171	96.7	96.3677	95.913	94.2	96.0963
101	97.717	95.33	94.7037	94.5302	94.8	96.0189
102	97.517	96.34	94.9316	95.3624	93.7	97.4047
103	98.272	95.23	94.1394	96.6209	93.2	97.2088
104	97.165	97.48	96.3848	96.9099	95.1	96.9889
105	98.213	97.6	96.1327	97.0628	94.4	96.3561
106	97.768	97.79	96.1671	95.481	93.8	96.6688
107	98.001	95.47	96.2258	96.1297	95.8	96.302
108	97.532	94.77	95.7301	95.0436	93.5	96.9365
109	97.839	96.75	94.4522	95.3885	93.7	97.079
110	98.218	95.67	94.5029	97.3988	95.6	96.624
111	98.096	96.15	95.6654	94.6508	94.3	97.0368
112	97.612	97.12	95.5622	94.9854	95.8	96.231
113	98.271	95.21	96.5185	96.0027	96	96.5538
114	97.752	95.07	95.3914	97.3754	94.5	96.2095
115	98.42	95.22	94.1336	96.9938	95.7	96.0887
116	97.729	95.96	95.0782	97.5054	95.7	97.4963
117	98.868	94.86	94.534	97.6974	93.8	96.3066
118	97.629	95.44	96.5778	94.6476	93.9	97.317
119	98.337	96.79	94.5059	95.8354	93.9	96.5803
120	97.732	96.4	95.962	95.5225	93.2	96.9123
121	98.436	96.65	96.458	94.5068	95.8	96.6376
122	98.896	96.31	96.5718	96.463	94	97.0373
123	98.412	96.27	95.2759	96.0588	94.2	96.1279
124	97.077	94.76	95.9125	97.0008	95.3	96.3473
125	97.933	95.61	95.5773	96.1216	94.8	96.9469
126	98.303	96.33	95.7645	96.7182	95.9	96.5852
127	97.759	96.71	95.3111	96.8413	93.3	97.0797
128	98.807	95.55	94.409	97.465	95.4	97.4881
min	97.015	94.76	94.1066	94.5056	93	96.0189
mean	97.9594	96.1377	95.4454	95.9814	94.5208	96.7795
SD	0.528024	0.899142	0.768735	0.93482	0.893378	0.450381
max	98.896	97.79	96.5969	97.6974	96	97.4963

## Sheet: Point Dose
	Mesured Dose (Temp & Pressure corrrected)					TPS Calculated Point Doses					% Difference
Patient No.	Brain	Thorax	Abdomen	Pelvis	Leg	Brain	Thorax	Abdomen	Pelvis	Leg	Brain	Thorax	Abdomen	Pelvis	Leg
1	81.6954	84.1142	84.7189	85.8678	61.1355	82	83	86	85	60	0.371471	-1.34242	1.48964	-1.02099	-1.89248
2	170.539	185.334	193.128	184.482	117.204	167	185	193	186	117	-2.11934	-0.180749	-0.0661579	0.816132	-0.17428
3	76.1841	85.4204	95.6829	90.4309	57.8323	77	86	95	92	59	1.05962	0.674001	-0.718816	1.70556	1.97915
4	168.36	202.421	206.983	191.898	140.807	169	206	205	194	142	0.378915	1.73746	-0.967121	1.08332	0.840453
5	167.569	216.228	221.702	209.233	123.776	169	217	226	209	126	0.846789	0.355862	1.90181	-0.111517	1.76511
6	164.253	210.817	206.428	209.659	125.186	161	209	212	214	125	-2.02047	-0.869232	2.62807	2.02865	-0.148596
7	172.266	191.433	197.135	186.884	121.011	169	188	194	184	120	-1.93235	-1.8262	-1.61599	-1.56739	-0.842141
8	166.733	190.403	214.502	185.252	147.294	165	194	215	189	146	-1.0503	1.85409	0.231442	1.98303	-0.88637
9	100.29	96.5309	93.3779	98.835	76.0969	100	96	95	100	78	-0.290288	-0.55304	1.70748	1.16495	2.43984
10	165.62	174.007	181.544	179.295	174.798	170	178	187	184	176	2.57641	2.243	2.91768	2.55698	0.683192
11	65.1175	84.5129	85.1209	85.1209	61.4087	64	83	86	85	60	-1.74612	-1.82281	1.02217	-0.142277	-2.34779
12	169.378	184.072	191.812	183.225	116.406	167	185	193	186	117	-1.4237	0.501681	0.615492	1.49177	0.508107
13	168.647	202.766	207.336	192.226	141.047	169	206	205	194	142	0.20903	1.56989	-1.1393	0.914638	0.671354
14	165.075	211.511	219.9	206.119	125.169	169	217	226	209	126	2.32268	2.52936	2.69919	1.37864	0.659413
15	163.975	210.46	206.08	209.304	122.54	168	209	212	214	125	2.39558	-0.698791	2.7926	2.19419	1.96765
16	171.502	190.585	198.194	186.599	117.878	169	188	194	184	120	-1.48059	-1.37491	-2.16172	-1.41262	1.7687
17	101.117	97.3265	94.1475	97.2042	76.4184	100	96	95	100	78	-1.11686	-1.38177	0.897372	2.79577	2.02766
18	166.91	196.436	214.729	186.308	144.626	165	194	215	189	146	-1.15728	-1.25585	0.125819	1.42455	0.940914
19	166.97	194.665	191.902	184.84	94.8762	167	195	195	187	93	0.0180721	0.171758	1.58888	1.15524	-2.01741
20	173.565	196.274	207.226	189.096	134.706	170	194	203	192	135	-2.09695	-1.17198	-2.08171	1.51254	0.217707
21	170.624	180.406	188.598	185.296	106.801	172	180	188	186	109	0.799841	-0.225373	-0.317869	0.378295	2.01775
22	176.628	209.321	215.751	208.715	201.315	178	210	217	206	199	0.770757	0.323225	0.575723	-1.3178	-1.16318
23	112.086	91.0549	93.8142	98.7195	82.7772	111	91	94	100	83	-0.978807	-0.0603651	0.197689	1.28051	0.26842
24	174.387	181.05	186.562	185.654	144.767	173	180	189	190	144	-0.801877	-0.583436	1.28981	2.28754	-0.532959
25	164.457	179.232	183.152	189.967	108.492	165	180	184	191	110	0.329133	0.426598	0.460831	0.540967	1.3708
26	165.157	174.482	182.039	180.332	175.274	170	178	187	184	176	2.84869	1.97663	2.65315	1.99337	0.412574
27	161.578	200.069	198.242	204.028	179.91	163	201	200	201	181	0.872486	0.463151	0.879025	-1.50638	0.602265
28	173.417	191.169	196.495	181.497	69.7219	171	187	194	178	68	-1.41361	-2.22948	-1.28592	-1.96484	-2.53227
29	81.0354	125.435	108.755	101.901	113.729	81	128	110	104	115	-0.0437014	2.00388	1.13196	2.01846	1.10559
30	184.76	205.623	205.561	209.55	170.892	186	200	210	215	175	0.666752	-2.8114	2.1136	2.53491	2.34736
31	182.643	185.138	191.772	199.501	169.436	180	181	189	194	167	-1.46833	-2.28634	-1.46672	-2.83578	-1.45881
32	79.9298	95.9772	99.9737	98.4981	49.495	79	94	99	100	50	-1.17693	-2.10342	-0.98354	1.50192	1.01005
33	164.982	165.467	177.174	162.556	97.6549	167	169	176	165	97	1.20823	2.09024	-0.667017	1.48119	-0.675189
34	84.1993	92.3105	94.3685	94.3685	55.6889	82	91	93	95	56	-2.68202	-1.44007	-1.47154	0.664698	0.555469
35	168.232	178.447	184.575	171.958	120.346	164	177	185	175	121	-2.58076	-0.817269	0.229711	1.73851	0.540259
36	169.407	219.422	219.057	196.903	174.08	165	217	215	194	175	-2.67076	-1.1159	-1.88712	-1.49625	0.52545
37	169.486	212.479	218.11	198.612	176.813	165	210	215	194	175	-2.71906	-1.18035	-1.44656	-2.37743	-1.03618
38	170.533	192.322	187.331	188.67	110.159	168	190	186	186	110	-1.508	-1.22199	-0.715678	-1.43554	-0.144545
39	179.916	208.44	221.848	209.659	212.645	176	207	218	207	212	-2.22524	-0.695531	-1.76521	-1.28439	-0.304299
40	124.953	101.904	111.002	102.51	67.9358	126	102	109	102	69	0.830739	0.0944733	-1.83686	-0.500202	1.54238
41	129.388	85.85	93.2699	89.284	48.3213	126	88	91	88	47	-2.68908	2.44316	-2.49441	-1.45911	-2.81127
42	124.133	91.737	104.029	96.5812	39.2986	126	91	103	98	39	1.48204	-0.809935	-0.999222	1.44771	-0.765574
43	171.719	192.497	207.774	207.469	177.525	168	188	207	202	173	-2.21398	-2.39199	-0.374141	-2.70739	-2.61558
44	168.941	193.041	201.095	197.098	208.906	166	188	196	193	207	-1.77198	-2.68158	-2.59942	-2.12352	-0.920837
45	170.037	184.56	195.452	194.726	109.465	167	183	191	193	107	-1.81883	-0.85258	-2.33105	-0.894384	-2.3041
46	171.619	202.135	196.703	192.248	117.241	172	200	198	192	117	0.221388	-1.06736	0.655071	-0.129008	-0.205622
47	82.4841	91.8671	91.4991	95.3014	63.4729	81	90	92	96	64	-1.83225	-2.07452	0.544442	0.727755	0.823578
48	85.3824	92.2789	92.0348	93.5605	50.9609	84	93	91	96	51	-1.6457	0.775383	-1.13711	2.5411	0.0766729
49	120.436	190.839	192.397	197.011	102.52	121	188	195	192	105	0.466446	-1.51037	1.33468	-2.60993	2.36185
50	101.495	99.0395	96.4647	101.255	52.5736	102	98	95	99	52	0.495571	-1.0607	-1.54179	-2.27778	-1.103
51	166.354	187.518	188.123	182.016	175.666	169	188	191	185	179	1.56578	0.256148	1.50621	1.61317	1.86242
52	165.06	190.144	195.563	198.12	183.63	166	195	191	202	184	0.566487	2.4901	-2.38905	1.92066	0.201303
53	171.505	188.528	193.78	178.99	66.1027	176	187	194	178	65	2.55411	-0.817362	0.113165	-0.556384	-1.69643
54	90.9312	126.026	115.686	110.091	126.635	90	125	115	111	126	-1.0347	-0.821144	-0.596891	0.819229	-0.503703
55	183.14	202.725	209.963	211.666	171.462	182	203	207	212	175	-0.626242	0.135494	-1.43138	0.157541	2.02192
56	184.061	182.903	192.045	198.14	169.677	186	181	189	194	167	1.04256	-1.05129	-1.61107	-2.13384	-1.60316
57	78.9753	90.6821	98.6282	97.1724	48.8288	79	92	97	98	48	0.031242	1.43249	-1.67852	0.844493	-1.72672
58	166.794	167.285	172.313	164.341	96.9492	163	170	172	165	96	-2.3278	1.59712	-0.182121	0.399115	-0.988747
59	86.3615	96.2244	96.1011	99.3065	57.3278	85	98	97	99	58	-1.60181	1.81185	0.926703	-0.309619	1.15899
60	163.653	178.503	187.914	175.325	122.892	162	177	185	175	121	-1.02034	-0.848992	-1.57496	-0.185708	-1.56404
61	169.305	218.897	218.534	196.432	173.665	169	218	215	194	175	-0.180353	-0.411604	-1.64371	-1.25377	0.763099
62	163.875	221.503	217.693	197.073	176.574	163	220	215	194	175	-0.536673	-0.683212	-1.25276	-1.58403	-0.899178
63	169.628	189.408	184.493	186.471	108.49	171	190	186	186	110	0.802244	0.311513	0.810159	-0.25328	1.37264
64	169.392	203.27	216.346	204.459	213.374	169	207	215	207	212	-0.231712	1.80198	-0.625932	1.22772	-0.648099
65	123.028	99.752	108.658	100.346	70.3608	126	102	109	102	69	2.35911	2.20388	0.313322	1.62176	-1.9722
66	134.59	86.9748	90.9826	87.0945	47.1363	132	88	91	88	47	-1.96187	1.16496	0.0191057	1.02901	-0.289982
67	124.461	90.8716	103.048	96.03	42.8866	126	91	103	98	42	1.22135	0.141102	-0.0463994	2.01022	-2.11094
68	164.53	188.943	203.938	203.638	174.247	161	188	207	202	173	-2.19264	-0.501466	1.47912	-0.811042	-0.72093
69	167.524	191.285	199.265	195.305	211.266	166	188	196	193	207	-0.918363	-1.7474	-1.66599	-1.19442	-2.0607
70	163.435	184.174	194.724	195.869	109.057	163	183	192	193	110	-0.267177	-0.641477	-1.41873	-1.48673	0.85684
71	179.288	199.196	193.843	189.453	115.536	176	200	198	192	117	-1.86843	0.401997	2.09939	1.32671	1.25121
72	87.9501	90.8615	90.4976	94.2582	70.906	87	90	92	96	72	-1.09206	-0.957274	1.63303	1.81433	1.51948
73	83.697	92.7105	92.4652	93.9981	51.1992	82	93	91	96	51	-2.06946	0.311316	-1.61012	2.08529	-0.390663
74	128.065	188.82	194.89	199.563	103.848	129	188	195	199	105	0.724682	-0.4363	0.0565731	-0.28299	1.09705
75	83.0156	99.7043	96.0364	92.0018	52.5113	82	98	94	91	52	-1.23852	-1.73907	-2.16643	-1.10089	-0.98333
76	82.8224	90.8669	85.3211	88.0635	60.9436	84	92	86	89	62	1.40192	1.23158	0.789446	1.0522	1.70383
77	171.201	186.061	193.187	184.539	117.24	170	186	193	186	119	-0.706266	-0.0328956	-0.0968566	0.785704	1.47911
78	77.7783	86.5223	96.9172	91.5974	64.5095	79	86	95	92	65	1.54644	-0.607272	-2.01806	0.437597	0.754577
79	167.894	201.861	206.41	191.367	140.417	172	206	209	194	142	2.38738	2.0094	1.23934	1.35707	1.11488
80	167.388	215.995	221.463	209.007	123.642	165	217	226	209	125	-1.4474	0.463319	2.0076	-0.00355518	1.08602
81	170.349	210.517	206.135	209.361	125.008	169	209	207	214	125	-0.7983	-0.725931	0.417766	2.16783	-0.00631829
82	171.686	193.515	199.278	188.916	122.326	173	188	197	190	123	0.759499	-2.93336	-1.15658	0.570531	0.547705
83	164.922	190.397	212.293	185.908	145.694	167	194	215	189	146	1.24456	1.85732	1.25891	1.63582	0.20967
84	102.462	96.2357	95.9334	100.951	75.8642	103	96	97	100	78	0.522352	-0.245494	1.09956	-0.950738	2.73823
85	165.469	172.018	179.468	186.257	172.799	169	173	177	189	172	2.08957	0.567813	-1.39434	1.45113	-0.464397
86	69.8021	87.7686	92.5637	97.8444	69.9235	69	88	93	98	71	-1.16252	0.262953	0.469135	0.158787	1.51615
87	169.608	184.322	192.073	183.474	116.564	169	187	195	188	119	-0.359502	1.43218	1.50126	2.4074	2.04742
88	168.89	202.729	207.659	192.261	141.198	170	202	207	195	143	0.652836	-0.360929	-0.318282	1.40465	1.25995
89	169.555	216.363	223.677	209.659	135.242	173	220	221	212	136	1.99111	1.65323	-1.21112	1.10439	0.557317
90	167.415	212.984	210.957	216.055	124.118	168	209	212	214	125	0.348333	-1.90625	0.491798	-0.960167	0.705704
91	171.761	193.53	201.257	189.483	119.699	171	192	201	188	119	-0.445237	-0.797118	-0.127845	-0.788963	-0.587775
92	97.1262	92.1004	96.7629	101.789	78.0522	98	94	97	102	80	0.891619	2.0209	0.244434	0.207102	2.43478
93	165.255	194.49	212.602	190.296	145.928	167	198	211	195	149	1.04465	1.7729	-0.759009	2.41232	2.06173
94	163.773	191.491	193.967	181.889	93.3601	165	191	195	182	93	0.74379	-0.257027	0.529828	0.060879	-0.387234
95	170.899	193.259	204.043	195.026	132.576	170	194	203	196	131	-0.528855	0.381903	-0.513849	0.496949	-1.20323
96	169.407	179.118	183.367	183.974	108.406	168	179	181	182	110	-0.837354	-0.0661207	-1.30784	-1.0847	1.44931
97	176.874	207.748	214.844	202.167	189.187	177	207	213	202	192	0.0714006	-0.361184	-0.865931	-0.0828102	1.46519
98	110.134	96.5803	104.846	98.7684	79.3794	109	98	106	100	79	-1.04069	1.44869	1.08826	1.23161	-0.480243
99	172.505	179.096	184.548	194.734	140.808	173	179	185	191	139	0.286402	-0.0533673	0.244279	-1.95507	-1.30057
100	163.289	184.427	181.912	189.696	126.224	161	188	184	193	125	-1.42199	1.90074	1.13494	1.71194	-0.97956
101	183.557	184.956	191.583	199.305	169.269	179	182	192	196	166	-2.54593	-1.62397	0.217237	-1.68602	-1.96931
102	79.2767	94.999	98.3249	96.8736	52.9116	81	97	96	95	52	2.12754	2.06289	-2.42174	-1.97219	-1.75307
103	165.783	166.21	171.206	163.285	96.9353	169	169	176	165	96	1.90346	1.6511	2.72404	1.03931	-0.974291
104	83.3462	94.1315	93.4125	93.4125	55.1248	84	96	96	96	56	0.778299	1.94635	2.69532	2.69532	1.56294
105	170.364	180.708	186.914	174.136	121.871	169	183	189	179	124	-0.807143	1.25267	1.10385	2.71708	1.71681
106	168.543	200.428	217.941	195.899	173.193	170	202	212	194	171	0.856954	0.778171	-2.80219	-0.978859	-1.28249
107	171.116	207.98	220.207	200.522	178.513	172	205	219	198	176	0.513877	-1.45384	-0.55129	-1.27371	-1.42809
108	169.917	193.981	188.947	190.298	111.109	166	191	190	188	108	-2.35991	-1.56068	0.554096	-1.22219	-2.87899
109	187.664	207.499	208.482	211.245	215.605	190	202	210	216	212	1.22921	-2.7225	0.722861	2.20121	-1.70065
110	133.592	108.285	114.844	104.572	69.3022	135	111	116	106	70	1.04273	2.44627	0.996899	1.34715	0.996899
111	134.433	85.5872	98.5476	89.6832	52.6362	132	87	99	92	52	-1.84326	1.62386	0.456978	2.51826	-1.22337
112	181.905	193.793	194.825	195.249	200.041	182	192	195	200	205	0.0521654	-0.934107	0.089936	2.37539	2.41904
113	172.299	193.147	208.476	206.33	178.124	174	194	209	207	180	0.977453	0.43978	0.250747	0.323738	1.04206
114	168.996	192.983	201.16	197.162	208.974	171	196	202	200	206	1.17174	1.53934	0.415771	1.41881	-1.44367
115	169.462	183.936	194.791	194.068	109.095	165	187	192	197	108	-2.70449	1.63847	-1.4538	1.48852	-1.01407
116	171.373	200.809	196.421	191.972	117.073	172	199	192	196	115	0.364258	-0.90917	-2.30276	2.05489	-1.80235
117	81.9156	91.2339	90.8685	94.6445	63.0355	84	93	92	96	64	2.48138	1.899	1.22988	1.41193	1.5071
118	87.4738	92.5545	92.3097	93.84	51.7252	89	92	90	96	53	1.71483	-0.602721	-2.56628	2.25002	2.40522
119	121.917	193.187	194.764	199.434	103.781	123	196	196	204	105	0.880465	1.43524	0.630628	2.23803	1.16085
120	104.008	101.492	99.4672	103.763	53.8755	106	102	102	105	55	1.87929	0.497921	2.48315	1.17857	2.04454
121	167.428	188.729	189.338	183.191	176.8	169	186	188	186	179	0.930288	-1.46724	-0.711526	1.51036	1.22885
122	167.299	192.016	197.488	200.07	185.437	171	188	196	202	189	2.16423	-2.13613	-0.759199	0.955259	1.88514
123	172.322	189.426	194.703	179.843	66.4175	175	192	192	182	65	1.53055	1.34046	-1.40798	1.18529	-2.18075
124	96.245	125.421	115.131	109.562	125.361	96	124	117	112	122	-0.255221	-1.14611	1.59759	2.17685	-2.75462
125	180.91	200.257	207.407	209.089	169.374	186	202	209	204	172	2.73658	0.863019	0.762401	-2.49456	1.52673
126	183.306	182.153	191.258	197.328	168.132	181	183	194	198	164	-1.2743	0.462715	1.41348	0.339591	-2.51958
127	83.2597	90.526	98.4584	97.0051	45.4144	83	92	101	95	46	-0.31288	1.60218	2.51647	-2.11064	1.27309
128	169.864	166.03	171.02	163.108	94.4568	169	169	169	161	92	-0.511219	1.75758	-1.19546	-1.30954	-2.67041

## Sheet: OSLD Doses_Edited
Sr No	Dose	Fraction	Dose/#	Brain Boost	Forehead	B\L Eye	Neck	B\L Armpit	Thorax	Abdomen	Umbilicus	Pelvis	B\L Thigh	B\L Leg	B\L Foot	Junction J1	Junction J2	Junction J3
1	4	2	2	NO	1.1175	1.10569	1.07525	1.0445	1.0445	0.998494	1.048	1.10344	1.0497	1.04363	1.05292	1.02247	0.998439	0.9806
2	2	1	2	NO	0.9775	0.935966	0.98768	0.930826	1.0225	1.08674	0.9435	0.98323	1.03924	1.07601	0.991263	1.09072	1.10499	1.08567
3	2	1	2	NO	0.9785	0.905682	0.912086	0.945	0.900367	0.889716	0.8175	0.894455	0.98158	0.977852	1.01922	1.09448	1.06243	1.02999
4	4	2	2	NO	0.99	1.16856	0.992497	0.962341	0.900367	0.889716	0.8175	0.894455	1.02999	0.977852	1.01922	1.09448	1.10767	1.00547
5	8	8	1	NO	0.967	0.984987	0.972497	1.01499	0.987327	0.977497	1.103	0.984987	0.980994	1.04496	1.06489	1.02825	1.03228	1.00489
6	8	8	1	NO	0.967	1.001	0.888752	1.02656	0.942155	0.978499	1.015	0.951998	0.909398	1.12182	1.01456	1.07499	1.00397	1.024
7	2	1	2	NO	1.025	1.00735	0.984949	1.03423	1.05489	0.996117	1.04	1.01495	1.00989	1.0775	1.04624	0.921	0.919736	1.02811
8	2	1	2	NO	0.9515	0.970219	0.981135	0.915225	0.936487	0.97541	0.98735	0.943249	0.929879	0.907556	0.976691	1.08334	1.10398	1.05876
9	2	1	2	NO	1.0365	0.926295	1.02649	1.01773	1.00965	1.03629	1.1175	0.903453	0.894736	1.0322	0.980968	1.02027	0.934497	0.980218
10	2	1	2	NO	1.0165	1.00425	1.00078	0.982599	1.0875	1.0164	0.9295	0.962957	0.975336	0.997824	0.966868	1.04741	0.966177	0.995483
11	2	1	2	NO	0.9525	0.881876	0.854261	1.0279	1.00735	1.03831	0.99	0.996934	1.00054	1.00675	1.14748	1.21905	1.33577	1.16
12	4	2	2	NO	1.037	0.969283	0.933676	0.926702	0.92364	0.966982	1.005	0.94261	0.952603	0.937699	0.92264	0.982303	1.01871	0.972886
13	2	1	2	NO	0.8885	0.944819	0.975999	0.976914	0.934947	1.0088	0.916	1.01834	1.29072	1.06118	1.0043	1.2307	1.0641	0.984187
14	8	8	1	YES	1.56	1.44499	1.00374	0.985485	0.95364	0.9805	0.995	0.946908	1.00887	0.983975	1.11445	1.01783	1.03021	0.964987
15	2	1	2	NO	1.09	0.979962	1.01149	0.968179	1.01356	1.00532	0.9455	0.935764	1.08875	1.04975	0.982471	1.07906	1.04688	1.04334
16	8	8	1	NO	1.025	1.00109	0.935764	1.05677	0.987499	0.972454	0.983	0.989659	0.947999	0.999987	0.964431	1.2295	1.09414	1.04506
17	2	1	2	NO	0.895	1.00367	1.09603	1.00369	0.986667	0.997397	1.188	1.2924	0.957595	1.11608	0.905682	0.914508	0.933477	0.909067
18	2	1	2	NO	0.94	0.967494	0.992497	0.943244	1.01495	0.914915	0.99	0.896137	0.90026	1.03354	1.1317	0.934441	0.900495	0.984187
19	2	1	2	NO	1.006	0.950189	1.03247	0.985707	0.987497	0.943226	0.9055	0.949992	1.02159	1.0462	0.988563	0.967238	1.0048	0.969678
20	8	8	1	NO	1.069	1.052	0.934441	0.958187	0.837516	0.971497	0.899	0.855542	1.36089	0.885492	0.955913	1.27475	1.27562	1.27475
21	8	8	1	YES	1.459	1.49917	0.939196	0.958187	0.962701	0.971497	0.98	0.967955	0.990939	0.885492	0.89353	1.25	1.23539	1.20934
22	2	1	2	NO	1.033	1.05082	0.990417	0.969852	0.943118	1.0446	0.9425	1.00121	1.0104	1.00261	0.954132	0.966391	0.963878	0.962345
23	2	1	2	NO	0.98	0.907597	0.995694	1.02833	1.03376	0.971609	0.905	0.954947	0.924974	0.869991	1.02495	0.977384	0.985908	1.06975
24	2	1	2	NO	0.975	0.991627	1.03794	0.95421	0.936493	0.984736	0.99	0.955654	0.994739	1.00098	1.0225	1.04677	1.00336	1.00336
25	2	1	2	NO	0.99	0.98158	0.974538	0.923648	0.954416	0.962107	1.054	0.964676	1.00862	1.06793	0.945963	0.990318	0.985294	1.00735
26	4	2	2	NO	0.99	0.947497	0.902738	0.935052	0.943226	0.953389	0.977	0.962107	0.98	1.03971	1.00735	1.10149	1.16562	1.08426
27	4	2	2	NO	1.0875	0.956634	0.934487	0.963213	1.02984	0.950525	1.011	1.05699	1.09936	0.995464	0.997997	1.01656	1.01263	1.01643
28	8	8	1	YES	1.59	1.53987	0.899166	0.938669	1.05943	0.963489	0.975	1.04698	1.19626	1.03607	0.953698	0.910413	1.10338	1.09439
29	8	8	1	YES	1.52	1.52971	0.974987	1.03489	1.02352	0.957958	0.98	1.0895	1.0141	1.12043	1.04355	1.02	1.06489	1.07
30	8	8	1	YES	1.54	1.51	0.992367	1.02378	0.961277	0.927377	1.04	0.957079	1.119	1.05937	1.048	1.04659	1.01685	1.07492
31	12	6	2	YES	1.013	0.935794	0.976745	1.06283	1.06466	0.92309	0.934	1.00832	1.03473	1.0164	1.02999	1.04828	1.0425	1.01989
32	2	1	2	NO	0.98	1.01623	1.04217	0.931743	0.964152	0.899155	0.853	0.880672	0.988465	1.01519	1.01829	1.05098	1.09236	1.08449
33	2	1	2	NO	0.99	1.01495	1.00124	0.969881	1.00423	0.961503	1.058	1.26362	1.0429	1.03475	1.06343	1.09236	1.09236	1.05736
34	2	1	2	NO	1.0265	1.00532	0.942746	0.961078	0.984736	0.955654	0.9995	0.992497	1.01596	1.03735	0.961592	0.967492	0.955811	1.00876
35	2	1	2	NO	0.975	0.961364	0.99	0.968967	0.964676	0.948999	0.91	0.944092	0.9552	0.982471	1.02101	1.09947	1.07598	1.07055
36	8	8	1	YES	1.612	1.45452	1.0144	1.07034	1.03489	0.957958	0.915	1.17278	1.0141	1.12043	1.0144	1.2145	1.20996	1.16983
37	2	1	2	NO	1	0.973165	1.04214	0.945957	0.934741	1.02107	1.004	1.01149	0.968179	1.01356	1.00532	0.967494	0.930789	0.961078
38	2	1	2	NO	1.025	0.976345	0.943692	0.908113	0.934666	1.01398	0.99	0.9724	1.00301	0.979987	1.01725	1.02546	1.00735	1.03841
39	4	2	2	NO	1.036	1.05406	0.945533	1.25223	1.08337	1.0444	0.9995	1.01849	1.1446	1.0758	1.04087	1.05834	1.04274	0.990633
40	2	1	2	NO	0.965	0.941273	1.01718	0.947119	0.982471	0.92973	1.025	0.997915	1.00503	0.994887	1.07503	1.00989	1.06665	1.03162
41	4	2	2	NO	1.04	1.01469	1.00735	0.999687	0.995	1.05736	1.07	0.962832	0.961184	0.987497	1.08634	1.07536	0.911789	0.973967
42	2	1	2	NO	1.117	1.0755	0.99995	1.10065	0.994917	1.13999	1.0385	0.985992	1.26162	0.998918	1.09212	1.08945	1.07699	1.16084
43	2	1	2	NO	1.04	0.942497	0.99995	0.982497	0.944788	0.974949	1.005	0.99495	1.03495	0.979796	1.00939	1.11	1.09972	1.00989
44	4	2	2	NO	1.01	0.977241	0.994384	0.944947	0.86741	0.954948	0.99	1.025	1.0562	0.99	1.00735	1.09716	1.07995	1.00989
45	2	1	2	NO	0.8875	0.905508	0.926625	0.897638	0.856015	0.922982	0.893	0.922998	1.04515	0.94274	0.92092	1.07401	1.03095	1.03024
46	4	2	2	NO	1.002	0.937497	0.964534	1.04284	1.01747	1.09681	1.1575	0.979978	1.11174	0.964367	0.970857	1.11908	1.02037	1.08086
47	12	6	2	YES	0.978	0.942328	0.878351	1.00612	1.04946	1.03288	1.08	1.02125	0.964076	0.942338	0.972998	1.01	0.981784	1.0275
48	12	6	2	NO	0.978	0.942328	0.878351	0.941583	1.03165	1.03288	1.08	1.02125	0.964076	0.962341	0.962967	1.00989	0.967238	0.989987
49	2	1	2	NO	0.8875	0.905508	0.926625	0.959046	0.950442	0.922982	0.8735	0.960948	1.14076	0.996464	0.900255	1.18971	1.31975	1.01445
50	4	2	2	NO	1.025	1.01605	1.04251	0.959046	0.837269	0.857308	0.8735	0.960948	1.14076	0.996464	0.900255	1.18971	1.31975	1.02184
51	4	2	2	NO	1.0385	1.09603	1.00369	0.986667	0.997397	1.15401	1.04	0.967366	1.08918	1.30972	1.08621	1.31754	1.30085	1.06833
52	4	2	2	NO	1.0385	1.09603	1.00369	0.986667	0.997397	1.15401	1.005	0.979444	1.30972	1.08753	1.08621	1.31754	1.30085	1.14116
53	8	8	1	YES	1.083	1.07764	0.894923	1.11344	0.961162	0.970992	0.899	0.989408	1.26049	0.939846	0.924991	1.347	1.26772	1.27243
54	8	8	1	NO	0.98	0.923007	0.956164	0.97249	0.851299	0.951998	0.965	0.98929	1.08588	0.940766	1.0864	1.41379	1.31466	1.06939
55	8	8	1	NO	0.96	0.923007	0.956164	0.97249	0.851299	0.951998	0.965	0.98929	1.07055	0.974987	1.0864	1.41379	1.31466	1.06939
56	8	8	1	NO	1.007	1.07645	1.06271	0.995236	1.00185	0.983451	0.978	1.01378	0.973497	1.092	0.970773	1.23295	1.13038	0.987968
57	2	1	2	NO	1.022	1.01149	1.01642	1.061	1.11375	1.08375	1.059	1.03467	1.08959	1.0215	1.09362	1.06747	1.11048	1.12686
58	2	1	2	NO	1.04	1.01469	1.00735	0.999687	0.995	1.05736	1.07	0.996117	1.03247	0.999987	1.0497	1.04183	1.07906	1.06495
59	8	8	1	NO	1.179	1.1048	1.00537	1.03638	0.990576	0.940191	0.96	1.01258	0.958999	0.978999	1.01147	0.970439	0.980821	0.89708
60	12	6	2	NO	1.0065	0.944848	1.0225	1.004	0.987497	0.900463	0.989	1.01819	0.994001	0.969745	0.914454	1.09335	1.04828	0.995592
61	2	1	2	NO	1.0525	0.999494	0.976337	1.03263	0.993133	1.03378	1.075	0.986959	1.02006	1.02917	0.972788	1.08419	1.08497	1.00473
62	8	8	1	NO	1.179	1.1048	1.00537	1.03638	0.990576	0.940191	0.97	1.01258	0.963981	0.983982	1.01147	0.970439	0.980821	0.89708
63	8	8	1	YES	1.159	1.07173	1.03436	1.01762	1.07591	1.1399	1.046	1.0475	1.04881	1.0702	1.02816	1.19149	1.15626	1.11064
64	2	2	1	NO	1.012	1.0505	0.999494	1.00904	0.99601	1.01941	0.951	1.0079	0.983227	0.997661	0.973752	1.01984	1.00837	1.02182
65	2	2	1	NO	1.337	1.04751	0.850202	0.766624	0.85181	1.00821	0.963	1.03049	1.2666	1.01337	0.951473	1.10016	1.045	1.07187
66	8	8	1	YES	1.45	1.50399	1.00397	0.935551	0.986414	1.0145	0.943	0.899166	0.924338	1.05943	0.963489	1.04312	1.03267	1.0181
67	2	1	2	NO	0.881	0.951558	0.961184	0.987497	1.08634	1.06433	0.982	0.921238	0.986777	1.14524	1.02724	0.921	0.919736	1.02811
68	2	1	2	NO	0.833	0.934666	1.01398	1.00735	0.9724	0.983248	0.975	1.01725	1.01318	1.051	1.03286	1.04714	1.03423	1.05489
69	8	8	1	NO	1.08	1.07095	1.00822	0.972497	1.01499	0.987327	0.996	1.15547	1.01946	1.04683	1.05698	1.05157	1.09245	0.994887
70	8	8	1	NO	0.966	0.974954	1.16553	1.0325	1.19469	0.930991	0.924	1.0715	1.00262	1.03832	1.05757	1.04843	1.04751	1.1303
71	4	2	2	NO	0.9935	1.02213	1.01046	1.01225	0.964745	0.890146	0.953	0.967494	1.02973	0.979248	1.00176	1.05844	1.06702	1.02995
72	8	8	1	NO	1.198	1.01988	0.95232	0.976508	0.977361	0.963987	0.977	0.925402	0.920461	0.971992	0.965975	0.9455	1.0048	1.01071
73	4	2	2	NO	0.9745	1.01119	0.926295	1.02649	1.01773	1.00965	1.0975	1.04569	0.903453	0.894736	1.00786	1.12998	1.13698	1.0225
74	8	8	1	NO	1.278	0.952645	0.964241	1.03836	1.02996	1.09491	1.188	1.03337	1.09007	1.01461	1.00974	1.186	1.16219	1.04321
75	2	1	2	NO	1.0075	1.04214	0.945957	0.934741	1.02107	1.01023	1.0065	0.968179	1.01356	0.981765	0.959376	1.00183	1.046	1.00815
76	4	2	2	NO	1.039	1.03935	1.03622	1.03146	1.03234	1.07145	1.035	0.987497	1.03693	1.03317	1.04911	1.00725	0.985931	1.02999
77	4	2	2	NO	1.039	1.03935	1.03622	1.024	1.03234	1.07408	1.075	0.992497	1.03693	1.03317	1.04911	1.00725	0.985931	1.0375
78	2	1	2	NO	1.2515	1.017	0.969778	0.921817	0.927473	0.992464	1.105	0.936082	1.06076	0.973153	0.946684	1.04425	1.11043	0.997663
79	4	2	2	NO	0.9635	1.00182	1.04283	1.06527	0.902868	0.962957	0.94	1.02984	0.950525	1.00818	0.912126	1.07244	1.01208	1.07877
80	2	1	2	NO	0.9775	1.03544	1.10672	1.08749	1.06577	1.01775	1.032	1.02099	1.01173	1.09167	1.02584	1.09738	1.00825	0.999687
81	8	8	1	YES	1.495	1.54997	1.03141	0.940712	0.982749	1.0966	1.052	0.99295	1.02698	1.0603	0.971135	0.973216	0.896839	0.959792
82	2	2	1	NO	1.142	1.03742	1.05448	1.14263	1.09044	1.12271	1.157	0.999182	1.14846	0.95239	0.952842	1.13975	1.12896	1.06425
83	8	8	1	YES	1.56	1.44499	1.1225	1.00598	1.08444	1.18996	1.05	1.093	1.06489	1.08499	1.0749	1.18996	1.17941	1.04
84	8	8	1	NO	1.141	0.96608	0.974407	1.15419	0.964257	0.881901	0.973	0.981249	0.978839	1.12058	1.12546	1.03654	1.10504	1.08033
85	4	2	2	NO	0.937	0.846452	1.01661	1.09537	1.08674	1.0725	1.05	0.981975	0.948889	0.99449	0.937468	1.10974	1.06296	1.11453
86	8	8	1	YES	1.55	1.73247	0.964883	0.969794	0.9998	1.04499	0.98	1.07499	0.979949	0.998749	1.01292	0.982853	1.05	1.00349
87	2	1	2	NO	0.928	0.918961	0.952987	0.86783	0.822378	0.928242	0.949	0.944083	1.01883	1.05061	1.10961	1.03014	0.997987	0.982376
88	8	8	1	NO	1.146	1.07039	0.96326	1.02449	0.970975	1.10649	0.983	0.955032	1.01998	1.0155	0.975432	1.03846	1.13145	1.0855
89	8	8	1	YES	1.227	1.31496	1.02225	1.02949	1.01489	1.13712	1.005	1.04062	1.19626	1.03607	0.953698	0.910413	1.0855	1.07047
90	8	8	1	YES	1.433	1.11225	0.995661	0.997093	0.946208	1.0795	1.024	1.07781	1.0682	0.971463	0.98049	1.06621	1.01446	1.00948
91	4	2	2	NO	0.9225	0.9625	0.985952	0.994023	0.979719	0.945633	1.0085	0.960423	1.10366	1.0184	1.02922	0.960226	0.962909	0.879221
92	8	8	1	NO	0.989	1.08158	0.992408	0.987999	1.05126	1.00123	1.009	1.017	1.04841	1.03193	0.978509	1.10178	1.03388	1.04499
93	8	8	1	YES	1.45	1.55499	0.895995	0.961322	1.03467	0.968453	0.99	0.998364	1.0022	0.985766	0.999174	1.11351	1.08305	1.1131
94	2	1	2	NO	1.0495	0.95421	0.908426	0.984736	1.00735	0.943692	0.99	1.00098	1.0225	0.992658	0.97666	0.927029	0.959531	0.942497
95	2	1	2	NO	1.028	1.02418	0.976215	1.05558	1.0371	1.15726	1.056	1.02474	1.11744	1.1631	1.11542	1.22091	1.1979	1.06289
96	8	8	1	YES	1.56	1.44499	1.00374	0.985485	0.95364	1.00276	0.993	0.983975	1.11445	1.09543	0.947418	0.993987	1.04196	1.0251
97	2	1	2	NO	0.9765	0.97448	0.89825	0.953311	1.00341	1.01495	0.99	0.949355	0.982927	0.960735	0.972673	1.00989	1.04	1.04247
98	2	1	2	NO	1.006	1.056	1.04898	1.04797	1.0265	1.02126	1.04	0.996975	1.05736	1.05736	1.0475	0.997724	0.996355	1.04892
99	4	2	2	NO	0.978	1.01691	0.993939	1.03841	0.995749	0.964206	1.005	0.984276	1.06966	1.03352	1.01648	1.05524	1.01388	1.07907
100	2	1	2	NO	1.025	1.005	0.970124	0.9975	1.01797	0.97662	1.608	1.04132	1.01458	1.01343	1.12199	1.14095	1.03162	1.00816
101	2	1	2	NO	1.0385	1.08638	0.985999	1.0571	0.985228	0.996727	1.0575	1.07628	1.08556	1.01115	1.07849	1.09275	1.05826	1.0919
102	8	8	1	YES	1.32	1.45986	0.931966	0.885192	0.955257	0.960621	0.898	1.08665	1.07773	1.25332	1.00368	1.09029	0.979949	0.919946
103	2	1	2	NO	1.06	0.962	1.04362	0.994744	1.02396	1.01041	1.0645	1.06596	1.08894	1.09083	1.07371	1.02719	1.06237	1.05596
104	2	1	2	NO	0.945	0.989886	0.892328	0.967437	1.0215	0.964676	1.101	1.03172	1.0215	0.903501	0.946829	0.979183	1.11046	1.0215
105	2	1	2	NO	0.993	0.987247	0.987472	1.03162	1.06251	1.0302	0.9775	0.984449	0.939987	1.0052	0.998739	1.01844	1.00519	1.00242
106	12	6	2	NO	0.908	0.945085	0.998243	0.976615	0.9935	0.958931	0.949	0.964537	1.0642	0.956365	0.959102	1.04714	1.05736	1.06495
107	2	1	2	NO	1.0165	1.02384	1.01957	1.00161	0.992734	0.957172	0.9085	0.953404	1.05807	1.13983	1.12992	1.16684	1.07262	1.19635
108	8	8	1	YES	1.45	1.53493	0.98	1.01225	1.03136	1.03406	0.817	1.11762	1.17693	1.00976	1.09303	1.13186	1.16893	1.15317
109	2	1	2	NO	0.975	0.967238	1.01495	0.984186	0.919221	0.947347	0.9565	0.969997	0.951957	0.952055	0.956349	1.20637	1.21718	1.2
110	2	1	2	NO	1.025	1.07262	1.12125	1.12992	1.13983	1.05807	0.967	0.992734	1.01756	0.998847	1.03628	1.03941	1.16243	1.1399
111	8	8	1	YES	1.32	1.40499	1.00045	0.952853	1.00945	0.979153	1.11	1.01641	0.929139	1.16036	1.13737	1.09407	1.18933	1.22376
112	2	1	2	NO	0.9735	0.971179	0.954453	0.966733	0.973653	0.963457	0.882	0.999482	1.05742	0.986716	1.05409	1.01063	1.08267	1.03989
113	2	1	2	NO	0.995	0.944352	0.882496	0.952103	0.902469	0.96	0.975	0.96776	0.966566	0.87	0.937337	0.969536	1.01784	0.998486
114	2	1	2	NO	1.0235	0.970448	0.999759	1.11971	1.05644	0.974029	0.957	0.935981	0.881228	0.943748	1.10065	0.95204	1.08758	1.03247
115	2	1	2	NO	1.0185	0.994194	0.894983	0.98175	1.00007	0.902397	0.9345	0.888628	1.17307	0.948574	0.898876	0.935001	1.01399	0.918078
116	2	1	2	NO	0.9635	0.921772	0.990889	0.946952	0.959102	0.93424	0.979	0.947694	0.958804	0.979634	0.927752	0.96369	0.956723	0.952234
117	4	2	2	NO	1.011	1.05699	1.09936	0.995464	0.997997	0.991987	1.005	1.03771	1.06725	1.06466	0.978961	0.969665	0.923134	1.01239
118	2	1	2	NO	1.0745	1.03295	0.991743	0.946023	0.871157	1.04252	0.9935	0.996997	0.86325	1.01025	0.962843	0.897756	1.01927	1.01469
119	2	1	2	NO	0.96085	0.953479	0.961238	0.943864	0.989173	0.943249	0.8905	0.929096	0.949221	0.955624	0.994222	1.11261	0.964172	0.975484
120	4	2	2	NO	0.9455	0.936142	0.906495	0.963649	0.974281	0.94261	0.9695	0.931991	0.942235	0.92706	0.961065	1.02846	0.98747	1.01225
121	8	8	1	YES	1.459	1.50433	0.979949	0.96395	1.02	0.974987	1.05	1.02995	0.959948	0.982853	1.01499	0.998749	0.954358	0.969175
122	2	1	2	NO	0.9	0.974138	0.88874	0.959883	0.956931	0.975797	1.02	0.931854	1.05653	0.923201	1.02349	1.0375	1.04344	1.00735
123	2	1	2	NO	1.0225	1.04217	0.931743	0.964152	0.899155	0.860963	0.8925	0.988465	1.01519	1.01829	1.08253	1.06487	0.984944	1.00735
124	2	1	2	NO	0.931	0.945232	0.922579	0.979412	0.939979	0.890449	0.966	0.947974	1.03085	1.01918	1.05486	1.04734	1.05591	1.0225
125	2	1	2	NO	0.95	0.969987	1.02974	0.987497	0.91544	0.962364	0.975	1.03024	0.907954	0.974538	0.947701	0.931531	0.979987	0.971957
126	8	8	1	YES	1.56	1.44499	0.974885	0.932741	0.913428	0.862888	1	0.942313	0.977741	0.937097	0.933969	0.961174	0.943065	0.987574
127	8	8	1	YES	1.45	1.51947	0.992633	0.892986	1.00338	0.955218	1.004	0.899431	0.99749	0.909556	0.963375	1.08243	0.933998	0.952103
128	2	1	2	NO	0.9515	0.970219	0.981135	0.915225	0.936487	0.97541	0.939	0.933229	0.947997	0.95182	1.00393	1.02682	0.97441	0.931218
